# Supplementary material for: The Impact of Storage Temperature on the Development of Microbial Communities on the Surface of Blueberry Fruit
Source: Foods. 2023 Apr 11;12(8):1611. doi: 10.3390/foods12081611 (PMC10137657; doi:10.3390/foods12081611)
Supplement: Supplementary file 1 [file foods-12-01611-s001.zip]

Archive with 1 entries (1 files):
- foods-2261235-supplementary.pdf
